# Supplementary material for: Biomarker development for external CO2 injury prediction in apples through exploration of both transcriptome and DNA methylation changes
Source: AoB Plants. 2013 Mar 20;5:plt021. doi: 10.1093/aobpla/plt021 (PMC3650494; doi:10.1093/aobpla/plt021)
Supplement: Additional Information [file supp_plt021_plt021supp.xlsx]

## Sheet: Sheet1
Biomarker # 1	Biomarker # 2	Biomarker # 3	Biomarker # 4	Biomarker # 5	Biomarker # 6	Biomarker # 7	Biomarker # 8	Biomarker # 9	Biomarker # 10	Biomarker # 11	Biomarker # 12	Biomarker # 13	Biomarker # 14	Biomarker # 15	Biomarker # 16	Biomarker # 17	Biomarker # 18	Biomarker # 19	Biomarker # 20	Biomarker # 21	Biomarker # 22	Biomarker # 23	Biomarker # 24	Biomarker # 25	Biomarker # 26	Biomarker # 27	Biomarker # 28	Biomarker # 29	Biomarker # 30	Biomarker # 31	Biomarker # 32	Biomarker # 33	Biomarker # 34	Biomarker # 35
Kinetochore protein NDC80 homolog	Pattern formation protein EMB30	DNA binding / transcription factor	LRR receptor-like serine/threonine-protein kinase ERECTA	Putative uncharacterized protein	Mitochondrial GTPase 1	calmodulin-binding protein-related	TMV resistance protein N	unknown protein	GPI ethanolamine phosphate transferase 2	U-box domain-containing protein 38	Splicing factor 1	TMV resistance protein N	N/A	Autophagy-related protein 8a	Peptide methionine sulfoxide reductase B5	40S ribosomal protein S3-3	ATP-binding cassette sub-family E member 1	Protein LSM14 homolog B	S-locus-specific glycoprotein S13	E3 ubiquitin-protein ligase UPL7	Tubby-like F-box protein 7	Homeobox-leucine zipper protein ATHB-15	root hair defective 3 GTP-binding (RHD3) family protein	EXO (EXORDIUM)		Hexokinase-3	Unkown	Pre-mRNA-splicing factor ISY1 homolog	E3 ubiquitin-protein ligase BAH1	Unknown	Unknown	E3 ubiquitin-protein ligase BAH1	unknown protein	Ubiquitin-conjugating enzyme E2 4
GO:0051322 : anaphase	GO:0005086 : ARF guanyl-nucleotide exchange factor activity	GO:0003677 : DNA binding	GO:0006952 : defense response	GO:0003674 : molecular function unknown	GO:0042254 : ribosome biogenesis and assembly	GO:0005575 : cellular component unknown	GO:0043531 : ADP binding	GO:0003674 : molecular function unknown	GO:0008654 : phospholipid biosynthetic process	GO:0005634 : nucleus	GO:0003723 : RNA binding	GO:0043531 : ADP binding	GO:0005634 : nucleus	GO:0019776 : Atg8 ligase activity	GO:0008113 : peptide-methionine (S)-S-oxide reductase activity	GO:0005840 : ribosome	GO:0009055 : electron carrier activity	GO:0006486 : protein glycosylation	GO:0005524 : ATP binding	GO:0005634 : nucleus	GO:0005634 : nucleus	GO:0003674 : molecular function unknown	GO:0016817 : hydrolase activity, acting on acid anhydrides	GO:0003674 : molecular function unknown	N/A	GO:0005524 : ATP binding	GO:0003674 : molecular function unknown	GO:0003674 : molecular function unknown	GO:0005634 : nucleus	GO:0003674 : molecular function unknown	GO:0003674 : molecular function unknown	GO:0005634 : nucleus	GO:0003674 : molecular function unknown	GO:0005634 : nucleus
GO:0008150 : biological_process	GO:0005737 : cytoplasm	GO:0005634 : nucleus	GO:0009867 : jasmonic acid mediated signaling pathway	GO:0005575 : cellular component unknown	GO:0006184 : GTP catabolism	GO:0005634 : cell nucleus	GO:0007165 : signal transduction	GO:0005634 : cell nucleus	GO:0005783 : endoplasmic reticulum	GO:0000151 : ubiquitin ligase complex	GO:0005634 : nucleus	GO:0007165 : signal transduction	GO:0009555 : pollen development	GO:0050832 : defense response to fungus	GO:0005829 : cytosol	GO:0016020 : membrane	GO:0046872 : metal ion binding	GO:0031087 : deadenylation-independent decapping of nuclear-transcribed mRNA	GO:0016301 : kinase activity	GO:0006464 : cellular protein modification process	GO:0009555 : pollen development	GO:0010207 : photosystem II assembly	GO:0006635 : fatty acid beta-oxidation	GO:0009505 : plant-type cell wall		GO:0006970 : response to osmotic stress	GO:0005575 : cellular component unknown	GO:0005634 : nucleus	GO:0016036 : cellular response to phosphate starvation	GO:0005575 : cellular component unknown	GO:0005575 : cellular component unknown	GO:0016036 : cellular response to phosphate starvation	GO:0005634 : nucleus	GO:0006511 : ubiquitin-dependent protein catabolic process
GO:0008283 : cell proliferation	GO:0005622 : intracellular	GO:0006355 : regulation of transcription, DNA-dependent	GO:0016301 : kinase activity	GO:0005634 : cell nucleus	GO:0005739 : mitochondria	GO:0015996 : chlorophyll catabolism	GO:0006952 : defense response	GO:0010214 : seed coat development	GO:0008152 : metabolic process	GO:0016567 : protein ubiquitination		GO:0006952 : defense response	GO:0009620 : response to fungus	GO:0010286 : heat acclimation	GO:0019344 : cysteine biosynthetic process	GO:0003723 : RNA binding	GO:0051539 : 4 iron, 4 sulfur cluster binding	GO:0000932 : cytoplasmic mRNA processing body	GO:0006468 : protein phosphorylation	GO:0000151 : ubiquitin ligase complex	GO:0009620 : response to fungus	GO:0009507 : chloroplast	GO:0005634 : nucleus	GO:0016126 : sterol biosynthetic process		GO:0009409 : response to cold	GO:0008150 : biological process unknown	GO:0005829 : cytosol	GO:0009627 : systemic acquired resistance	GO:0008150 : biological process unknown	GO:0008150 : biological process unknown	GO:0009627 : systemic acquired resistance	GO:0008150 : biological process unknown	GO:0005829 : cytosol
GO:0005575 : cellular_component	GO:0009827 : plant-type cell wall modification	GO:0003700 : sequence-specific DNA binding transcription factor activity	GO:0000165 : MAPK cascade	GO:0008150 : biological process unknown	GO:0003924 : heterotrimeric G-protein GTPase activity	GO:0005516 : calmodulin binding	GO:0005622 : intracellular	GO:0009827 : plant-type cell wall modification	GO:0003824 : catalytic activity	GO:0019894 : kinesin binding		GO:0005622 : intracellular	GO:0006355 : regulation of transcription, DNA-dependent	GO:0019779 : APG8 activating enzyme activity	GO:0055114 : oxidation-reduction process	GO:0009506 : plasmodesma		GO:0042803 : protein homodimerization activity	GO:0009693 : ethylene biosynthetic process	GO:0005622 : intracellular	GO:0006355 : regulation of transcription, DNA-dependent	GO:0010190 : cytochrome b6f complex assembly	GO:0005783 : endoplasmic reticulum	GO:0005618 : cell wall		GO:0031307 : integral to mitochondrial outer membrane		GO:0008150 : biological process unknown	GO:0010167 : response to nitrate			GO:0010167 : response to nitrate		GO:0016881 : acid-amino acid ligase activity
GO:0000911 : cytokinesis by cell plate formation	GO:0009846 : pollen germination		GO:0031348 : negative regulation of defense response				GO:0005737 : cytoplasm	GO:0009860 : pollen tube growth	GO:0016740 : transferase activity	GO:0070696 : transmembrane receptor protein serine/threonine kinase binding		GO:0042742 : defense response to bacterium	GO:0008081 : phosphoric diester hydrolase activity	GO:0005737 : cytoplasm	GO:0009507 : chloroplast	GO:0005622 : intracellular		GO:0005515 : protein binding	GO:0030246 : carbohydrate binding	GO:0016567 : protein ubiquitination	GO:0008081 : phosphoric diester hydrolase activity		GO:0016558 : protein import into peroxisome matrix	GO:0009741 : response to brassinosteroid stimulus		GO:0008865 : fructokinase activity		GO:0009507 : chloroplast	GO:0010337 : regulation of salicylic acid metabolic process			GO:0010337 : regulation of salicylic acid metabolic process		GO:0009408 : response to heat
GO:0006306 : DNA methylation	GO:0090406 : pollen tube		GO:0005886 : plasma membrane					GO:0048354 : mucilage anabolism during seed coat development		GO:0004842 : ubiquitin-protein ligase activity			GO:0005829 : cytosol	GO:0019786 : APG8-specific protease activity		GO:0005737 : cytoplasm		GO:0017148 : negative regulation of translation	GO:0004674 : protein serine/threonine kinase activity	GO:0016881 : acid-amino acid ligase activity	GO:0005829 : cytosol		GO:0005525 : GTP binding	GO:0005829 : cytosol		GO:0080147 : root hair cell development			GO:0042742 : defense response to bacterium			GO:0042742 : defense response to bacterium		GO:0004842 : ubiquitin-protein ligase activity
GO:0006260 : DNA replication	GO:0009860 : pollen tube growth		GO:0006612 : protein targeting to membrane							GO:0005871 : kinesin complex			GO:0009536 : plastid	GO:0006914 : autophagy		GO:0015935 : small ribosomal subunit		GO:0005829 : cytosol	GO:0004672 : protein kinase activity	GO:0042787 : protein ubiquitination involved in ubiquitin-dependent protein catabolic process	GO:0009536 : plastid		GO:0010048 : vernalization response	GO:0005794 : golgi apparatus		GO:0005515 : protein binding			GO:0009751 : response to salicylic acid stimulus			GO:0004842 : ubiquitin-protein ligase activity		GO:0006301 : postreplication repair
GO:0051567 : histone H3-K9 methylation	GO:0032012 : regulation of ARF protein signal transduction		GO:0010310 : regulation of hydrogen peroxide metabolic process										GO:0003700 : sequence-specific DNA binding transcription factor activity	GO:0005776 : autophagic vacuole		GO:0005730 : nucleolus		GO:0010606 : positive regulation of cytoplasmic mRNA processing body assembly	GO:0048544 : recognition of pollen	GO:0004842 : ubiquitin-protein ligase activity	GO:0003700 : sequence-specific DNA binding transcription factor activity		GO:0000956 : nuclear-transcribed mRNA catabolic process	GO:0005576 : extracellular region		GO:0004340 : glucokinase activity			GO:0006817 : phosphate ion transport			GO:0009751 : response to salicylic acid stimulus
GO:0007067 : mitosis	GO:0050790 : regulation of catalytic activity		GO:0010363 : regulation of plant-type hypersensitive response										GO:0005886 : plasma membrane	GO:0009507 : chloroplast		GO:0001510 : RNA methylation		GO:0006487 : protein N-linked glycosylation	GO:0005886 : plasma membrane		GO:0005886 : plasma membrane					GO:0009651 : response to salt stress			GO:0009626 : plant-type hypersensitive response			GO:0006817 : phosphate ion transport
GO:0003674 : molecular_function	GO:0009827 : plant-type cell wall modification		GO:0035304 : regulation of protein dephosphorylation											GO:0005775 : vacuolar lumen		GO:0005794 : Golgi apparatus		GO:0033962 : cytoplasmic mRNA processing body assembly	GO:0016772 : transferase activity, transferring phosphorus-containing groups							GO:0005739 : mitochondrion			GO:0080021 : response to benzoic acid stimulus			GO:0009626 : plant-type hypersensitive response
GO:0005634 : nucleus	GO:0090406 : pollen tube		GO:0006355 : regulation of transcription, DNA-dependent													GO:0005829 : cytosol										GO:0004396 : hexokinase activity			GO:0008270 : zinc ion binding			GO:0080021 : response to benzoic acid stimulus
GO:0048451 : petal formation	GO:0032012 : regulation of ARF protein signal transduction		GO:0009617 : response to bacterium													GO:0006412 : translation										GO:0009536 : plastid			GO:0009697 : salicylic acid biosynthetic process			GO:0008270 : zinc ion binding
GO:0007131 : reciprocal meiotic recombination			GO:0007165 : signal transduction													GO:0009651 : response to salt stress																GO:0009697 : salicylic acid biosynthetic process
GO:0010564 : regulation of cell cycle process			GO:0009862 : systemic acquired resistance, salicylic acid mediated signaling pathway													GO:0022627 : cytosolic small ribosomal subunit
GO:0048453 : sepal formation			GO:0045262 : plasma membrane proton-transporting ATP synthase complex, catalytic core F(1)													GO:0003735 : structural constituent of ribosome
GO:0007129 : synapsis																GO:0022626 : cytosolic ribosome

## Sheet: Sheet2
GO:0006952 : defense response
GO:0009867 : jasmonic acid mediated signaling pathway
GO:0016301 : kinase activity
GO:0000165 : MAPK cascade
GO:0031348 : negative regulation of defense response
GO:0005886 : plasma membrane
GO:0006612 : protein targeting to membrane
GO:0010310 : regulation of hydrogen peroxide metabolic process
GO:0010363 : regulation of plant-type hypersensitive response
GO:0035304 : regulation of protein dephosphorylation
GO:0006355 : regulation of transcription, DNA-dependent
GO:0009617 : response to bacterium
GO:0007165 : signal transduction
GO:0009862 : systemic acquired resistance, salicylic acid mediated signaling pathway
GO:0045262 : plasma membrane proton-transporting ATP synthase complex, catalytic core F(1)
